# Supplementary material for: ﻿On the verge of extinction – revision of a highly endangered Swiss alpine snail with description of a new genus, Raeticella gen. nov. (Gastropoda, Eupulmonata, Hygromiidae)
Source: Zookeys. 2022 Jun 8;1104:69–91. doi: 10.3897/zookeys.1104.82866 (PMC9848827; doi:10.3897/zookeys.1104.82866)
Supplement: XML Treatment for Raeticella [file zookeys.1104.82866-treatment1.xml]

<!DOCTYPE tp:taxon-treatment
  PUBLIC "-//TaxonX//DTD Taxonomic Treatment Publishing DTD v0 20100105//EN" "tax-treatment-NSO.dtd">
<tp:taxon-treatment xmlns:tp="http://www.plazi.org/taxpub"><tp:treatment-meta><kwd-group><label>Taxon classification</label><kwd>
                <named-content content-type="kingdom">Animalia</named-content>
              </kwd><kwd>
                <named-content content-type="order">Stylommatophora</named-content>
              </kwd><kwd>
                <named-content content-type="family">Hygromiidae</named-content>
              </kwd></kwd-group><mixed-citation publication-type="journal"><person-group><name><surname>Kneubühler</surname><given-names>Jeannette</given-names></name><name><surname>Baggenstos</surname><given-names>Markus</given-names></name><name><surname>Neubert</surname><given-names>Eike</given-names></name></person-group><article-title>﻿On the verge of extinction – revision of a highly endangered Swiss alpine snail with description of a new genus, <italic><tp:taxon-name><tp:taxon-name-part taxon-name-part-type="genus" reg="Raeticella">Raeticella</tp:taxon-name-part></tp:taxon-name></italic> gen. nov. (<tp:taxon-name><tp:taxon-name-part taxon-name-part-type="class">Gastropoda</tp:taxon-name-part></tp:taxon-name>, <tp:taxon-name><tp:taxon-name-part taxon-name-part-type="suborder">Eupulmonata</tp:taxon-name-part></tp:taxon-name>, <tp:taxon-name><tp:taxon-name-part taxon-name-part-type="family">Hygromiidae</tp:taxon-name-part></tp:taxon-name>)</article-title><source>Zookeys</source><day>08</day><month>06</month><year>2022</year><volume>1104</volume><fpage>69</fpage><lpage>91</lpage><pub-id pub-id-type="doi">10.3897/zookeys.1104.82866</pub-id></mixed-citation></tp:treatment-meta><tp:nomenclature><label>﻿Genus</label><tp:taxon-name>
              <object-id xmlns:xlink="http://www.w3.org/1999/xlink" content-type="arpha" xlink:type="simple">A613490D-D161-5CB4-8C95-CCC0B5622FB7</object-id>
              <tp:taxon-name-part taxon-name-part-type="genus" reg="Raeticella">Raeticella</tp:taxon-name-part>
              <object-id xmlns:xlink="http://www.w3.org/1999/xlink" content-type="zoobank" xlink:type="simple">http://zoobank.org/D7620E37-3AA3-45D2-BB3C-B55114AF36F2</object-id>
            </tp:taxon-name><tp:taxon-status xmlns:xlink="http://www.w3.org/1999/xlink" xlink:type="simple">gen. nov.</tp:taxon-status></tp:nomenclature><tp:treatment-sec sec-type="type species" id="SECID0EDUBI"><title>Type species.</title><p><italic><tp:taxon-name><tp:taxon-name-part taxon-name-part-type="genus" reg="Fruticicola">Fruticicola</tp:taxon-name-part><tp:taxon-name-part taxon-name-part-type="species" reg="biconica">biconica</tp:taxon-name-part></tp:taxon-name></italic> Eder, 1917.</p></tp:treatment-sec></tp:taxon-treatment>
