# Supplementary material for: ﻿On the verge of extinction – revision of a highly endangered Swiss alpine snail with description of a new genus, Raeticella gen. nov. (Gastropoda, Eupulmonata, Hygromiidae)
Source: Zookeys. 2022 Jun 8;1104:69–91. doi: 10.3897/zookeys.1104.82866 (PMC9848827; doi:10.3897/zookeys.1104.82866)
Supplement: XML Treatment for Trochulus [file zookeys.1104.82866-treatment2.xml]

<!DOCTYPE tp:taxon-treatment
  PUBLIC "-//TaxonX//DTD Taxonomic Treatment Publishing DTD v0 20100105//EN" "tax-treatment-NSO.dtd">
<tp:taxon-treatment xmlns:tp="http://www.plazi.org/taxpub"><tp:treatment-meta><kwd-group><label>Taxon classification</label><kwd>
                <named-content content-type="kingdom">Animalia</named-content>
              </kwd><kwd>
                <named-content content-type="order">Stylommatophora</named-content>
              </kwd><kwd>
                <named-content content-type="family">Hygromiidae</named-content>
              </kwd></kwd-group><mixed-citation publication-type="journal"><person-group><name><surname>Kneubühler</surname><given-names>Jeannette</given-names></name><name><surname>Baggenstos</surname><given-names>Markus</given-names></name><name><surname>Neubert</surname><given-names>Eike</given-names></name></person-group><article-title>﻿On the verge of extinction – revision of a highly endangered Swiss alpine snail with description of a new genus, <italic><tp:taxon-name><tp:taxon-name-part taxon-name-part-type="genus" reg="Raeticella">Raeticella</tp:taxon-name-part></tp:taxon-name></italic> gen. nov. (<tp:taxon-name><tp:taxon-name-part taxon-name-part-type="class">Gastropoda</tp:taxon-name-part></tp:taxon-name>, <tp:taxon-name><tp:taxon-name-part taxon-name-part-type="suborder">Eupulmonata</tp:taxon-name-part></tp:taxon-name>, <tp:taxon-name><tp:taxon-name-part taxon-name-part-type="family">Hygromiidae</tp:taxon-name-part></tp:taxon-name>)</article-title><source>Zookeys</source><day>08</day><month>06</month><year>2022</year><volume>1104</volume><fpage>69</fpage><lpage>91</lpage><pub-id pub-id-type="doi">10.3897/zookeys.1104.82866</pub-id></mixed-citation></tp:treatment-meta><tp:nomenclature><label>﻿Genus</label><tp:taxon-name>
              <object-id xmlns:xlink="http://www.w3.org/1999/xlink" content-type="arpha" xlink:type="simple">9E249B1E-F540-5203-B000-DD87278999DA</object-id>
              <tp:taxon-name-part taxon-name-part-type="genus" reg="Trochulus">Trochulus</tp:taxon-name-part>
            </tp:taxon-name><tp:taxon-authority>Chemnitz, 1786</tp:taxon-authority><tp:nomenclature-citation-list><tp:nomenclature-citation><tp:taxon-name>
                  <tp:taxon-name-part taxon-name-part-type="genus" reg="Trochulus">Trochulus</tp:taxon-name-part>
                  <tp:taxon-name-part taxon-name-part-type="species" reg="biconicus">biconicus</tp:taxon-name-part>
                </tp:taxon-name><comment>(Eder, 1917)</comment></tp:nomenclature-citation></tp:nomenclature-citation-list></tp:nomenclature><tp:treatment-sec sec-type="diagnosis" id="SECID0EBWBI"><title>Diagnosis.</title><p>Shell flattened and thin-walled, translucent, compressed in the direction of the axis; no trichome formation; whorls 5.5–6, gradually increasing so that the body whorl is only about twice as wide as the first whorl; the aperture is oblique, narrow, crescent-shaped; lip sharp, whitish and slightly reflexed; the four mucous glands are long, thick and pointed; penis and epiphallus are about the same length; the flagellum is barely separated from the epiphallus.</p></tp:treatment-sec><tp:treatment-sec sec-type="Differential diagnosis" id="SECID0EGWBI"><title>Differential diagnosis.</title><p><italic><tp:taxon-name><tp:taxon-name-part taxon-name-part-type="genus" reg="Raeticella">Raeticella</tp:taxon-name-part></tp:taxon-name></italic> gen. nov. differs from <italic><tp:taxon-name><tp:taxon-name-part taxon-name-part-type="genus" reg="Trochulus">Trochulus</tp:taxon-name-part></tp:taxon-name></italic> by having a flat, biconical shell, devoid of any periostracal hairs, even in juveniles, and in having only four instead of occasionally six or eight (see <xref ref-type="bibr" rid="B13">Duda et al. 2014</xref>) mucous glands. It differs from <italic><tp:taxon-name><tp:taxon-name-part taxon-name-part-type="genus" reg="Noricella">Noricella</tp:taxon-name-part></tp:taxon-name></italic> by lacking a basal tooth, being devoid of any periostracal hairs, the absence of coarse ripples and the absence of an additional fold and bulge in the penial papilla, which occurs in <italic><tp:taxon-name><tp:taxon-name-part taxon-name-part-type="genus" reg="Noricella">N.</tp:taxon-name-part><tp:taxon-name-part taxon-name-part-type="species" reg="oreinos">oreinos</tp:taxon-name-part></tp:taxon-name></italic> (<xref ref-type="bibr" rid="B13">Duda et al. 2014</xref>).</p></tp:treatment-sec><tp:treatment-sec sec-type="etymology" id="SECID0EUXBI"><title>Etymology.</title><p>The name is derived from the Roman province of Raetia, which comprised within its larger expansion, the area of what is now known as eastern and central Switzerland. It also refers to the generic name, <italic><tp:taxon-name><tp:taxon-name-part taxon-name-part-type="genus" reg="Noricella">Noricella</tp:taxon-name-part></tp:taxon-name></italic>, which is another recently detected spin-off from <italic><tp:taxon-name><tp:taxon-name-part taxon-name-part-type="genus" reg="Trochulus">Trochulus</tp:taxon-name-part></tp:taxon-name></italic> and whose name derives in part from the eastern border province of Raetia (Noricum – now Austria and Slovenia).</p></tp:treatment-sec><ref-list><ref id="B13"><mixed-citation xmlns:xlink="http://www.w3.org/1999/xlink" xlink:type="simple"><person-group><name name-style="western"><surname>Duda</surname><given-names>M</given-names></name><name name-style="western"><surname>Kruckenhauser</surname><given-names>L</given-names></name><name name-style="western"><surname>Sattmann</surname><given-names>H</given-names></name><name name-style="western"><surname>Harl</surname><given-names>J</given-names></name><name name-style="western"><surname>Jaksch</surname><given-names>K</given-names></name><name name-style="western"><surname>Haring</surname><given-names>E</given-names></name></person-group> (<year>2014</year>) <article-title>Differentiation in the <italic><tp:taxon-name><tp:taxon-name-part taxon-name-part-type="genus">Trochulus</tp:taxon-name-part><tp:taxon-name-part taxon-name-part-type="species">hispidus</tp:taxon-name-part></tp:taxon-name></italic> complex and related taxa (<tp:taxon-name><tp:taxon-name-part taxon-name-part-type="infraclass">Pulmonata</tp:taxon-name-part></tp:taxon-name>: <tp:taxon-name><tp:taxon-name-part taxon-name-part-type="family">Hygromiidae</tp:taxon-name-part></tp:taxon-name>): morphology, ecology and their relation to phylogeography.</article-title><source>Journal of Molluscan Studies</source><volume>80</volume>(<issue>4</issue>): <fpage>371</fpage>–<lpage>387</lpage>. <ext-link xlink:type="simple" ext-link-type="doi" xlink:href="10.1093/mollus/eyu023">https://doi.org/10.1093/mollus/eyu023</ext-link></mixed-citation></ref></ref-list></tp:taxon-treatment>
